# Supplementary material for: Using Mitogenomic and Nuclear Ribosomal Sequence Data to Investigate the Phylogeny of the Xiphinema americanum Species Complex
Source: PLoS One. 2014 Feb 27;9(2):e90035. doi: 10.1371/journal.pone.0090035 (PMC3937401; doi:10.1371/journal.pone.0090035)
Supplement: Table S1 — Genbank accession entries from this study. (XLSX) [file pone.0090035.s001.xlsx]

## Sheet: SRA_XaBioSampleList_fix
*sample_name	Accession
AR-1.1	SRX328364	mtDNA
AR-1.2	SRX330578	mtDNA
AR-1.3	SRX330589	mtDNA
AR-1.4	SRX330594	mtDNA
CO-1.1	SRX330605	mtDNA
CO-2.3	SRX330609	mtDNA
NC-1.1	SRX330617	mtDNA
NC-1.3	SRX330624	mtDNA
NC-1.4	SRX330651	mtDNA
NY-1.1	SRX330654	mtDNA
NY-1.3	SRX330655	mtDNA
NY-1.4	SRX330656	mtDNA
OH-1.1	SRX330717	mtDNA
OH-1.2	SRX330718	mtDNA
OH-1.3	SRX330719	mtDNA
OH-1.4	SRX330720	mtDNA
OR-1.2	SRX330721	mtDNA
OR-1.3	SRX330722	mtDNA
OR-1.4	SRX330723	mtDNA
OR-2.2	SRX330724	mtDNA
OR-2.3	SRX330725	mtDNA
PA-1.2	SRX330726	mtDNA
PA-1.3	SRX330727	mtDNA
PA-1.4	SRX330728	mtDNA
WA-1.2	SRX330732	mtDNA
WA-1.3	SRX331742	mtDNA
WA-1.4	SRX331743	mtDNA
WA-2.1	SRX331744	mtDNA
WA-2.2	SRX331745	mtDNA
WA-2.3	SRX331747	mtDNA
WA-2.4	SRX331748	mtDNA
WA-3.1	SRX331750	mtDNA
WA-2.8d	KF748291	ITS
WA-2.8a	KF748292	ITS
WA-2.7e	KF748293	ITS
WA-2.7d	KF748294	ITS
WA-2.7c	KF748295	ITS
WA-2.7b	KF748296	ITS
WA-2.7a	KF748297	ITS
WA-2.6f	KF748298	ITS
WA-2.6e	KF748299	ITS
WA-2.6c	KF748300	ITS
WA-2.6b	KF748301	ITS
WA-2.6a	KF748302	ITS
WA-2.5d	KF748303	ITS
WA-2.5c	KF748304	ITS
WA-2.5b	KF748305	ITS
WA-2.5a	KF748306	ITS
WA-2.4e	KF748307	ITS
WA-2.4d	KF748308	ITS
WA-2.4c	KF748309	ITS
WA-2.4b	KF748310	ITS
WA-2.4a	KF748311	ITS
WA-2.1f	KF748312	ITS
WA-2.1e	KF748313	ITS
WA-2.1c	KF748314	ITS
WA-2.1b	KF748315	ITS
WA-2.8e	KF748316	ITS
WA-2.8c	KF748317	ITS
WA-2.8b	KF748318	ITS
WA-3.4b	KF748319	ITS
WA-3.4a	KF748320	ITS
WA-3.3f	KF748321	ITS
WA-3.3d	KF748322	ITS
WA-3.3b	KF748323	ITS
WA-3.2d	KF748324	ITS
WA-3.2c	KF748325	ITS
WA-3.2b	KF748326	ITS
WA-3.1c	KF748327	ITS
WA-3.1b	KF748328	ITS
WA-3.2a	KF748329	ITS
PA-1.1a	KF748330	ITS
PA-1.1b	KF748331	ITS
PA-1.1c	KF748332	ITS
PA-1.1d	KF748333	ITS
PA-1.1e	KF748334	ITS
PA-1.2a	KF748335	ITS
PA-1.2b	KF748336	ITS
PA-1.2c	KF748337	ITS
PA-1.2d	KF748338	ITS
PA-1.2e	KF748339	ITS
PA-1.3a	KF748340	ITS
PA-1.3b	KF748341	ITS
PA-1.3e	KF748342	ITS
PA-1.4c	KF748343	ITS
PA-1.4d	KF748344	ITS
PA-1.4e	KF748345	ITS
PA-1.4f	KF748346	ITS
CO-2.4f	KF748347	ITS
CO-2.4c	KF748348	ITS
CO-2.4b	KF748349	ITS
CO-2.4a	KF748350	ITS
CO-2.3e	KF748351	ITS
CO-2.3d	KF748352	ITS
CO-2.3c	KF748353	ITS
CO-2.3b	KF748354	ITS
CO-2.3a	KF748355	ITS
CO-2.2e	KF748356	ITS
CO-2.2d	KF748357	ITS
CO-2.2c	KF748358	ITS
CO-2.1f	KF748359	ITS
CO-2.1e	KF748360	ITS
CO-2.1d	KF748361	ITS
CO-2.1c	KF748362	ITS
OR-2.4f	KF748363	ITS
OR-2.4e	KF748364	ITS
OR-2.4d	KF748365	ITS
OR-2.4c	KF748366	ITS
OR-2.4b	KF748367	ITS
OR-2.4a	KF748368	ITS
OR-2.3e	KF748369	ITS
OR-2.3c	KF748370	ITS
OR-2.2e	KF748371	ITS
OR-2.2d	KF748372	ITS
OR-2.2c	KF748373	ITS
OR-2.2b	KF748374	ITS
OR-2.2a	KF748375	ITS
OR-2.1f	KF748376	ITS
OR-2.1d	KF748377	ITS
OR-2.1c	KF748378	ITS
OR-2.1g	KF748379	ITS
OR-2.1a	KF748380	ITS
AR-1.3a	KF748381	ITS
AR-1.3b	KF748382	ITS
AR-1.3d	KF748383	ITS
AR-1.3e	KF748384	ITS
AR-1.3f	KF748385	ITS
AR-1.3g	KF748386	ITS
AR-1.4a	KF748387	ITS
AR-1.4b	KF748388	ITS
AR-1.4c	KF748389	ITS
AR-1.4d	KF748390	ITS
AR-1.4e	KF748391	ITS
AR-1.4f	KF748392	ITS
AR-1.2a	KF748393	ITS
AR-1.2b	KF748394	ITS
AR-1.2c	KF748395	ITS
AR-1.2d	KF748396	ITS
AR-1.2e	KF748397	ITS
AR-1.2f	KF748398	ITS
AR-1.2g	KF748399	ITS
AR-1.1b	KF748400	ITS
AR-1.1c	KF748401	ITS
AR-1.1d	KF748402	ITS
AR-1.1f	KF748403	ITS
CO-1.1a	KF748404	ITS
CO-1.1b	KF748405	ITS
CO-1.1c	KF748406	ITS
CO-1.1d	KF748407	ITS
CO-1.2a	KF748408	ITS
CO-1.2b	KF748409	ITS
CO-1.2c	KF748410	ITS
CO-1.2d	KF748411	ITS
CO-1.2e	KF748412	ITS
CO-1.3b	KF748413	ITS
CO-1.3f	KF748414	ITS
CO-1.4a	KF748415	ITS
CO-1.4b	KF748416	ITS
CO-1.4c	KF748417	ITS
CO-1.4d	KF748418	ITS
CO-1.4e	KF748419	ITS
WA-1.1a	KF748420	ITS
WA-1.1b	KF748421	ITS
WA-1.1c	KF748422	ITS
WA-1.1d	KF748423	ITS
WA-1.1f	KF748424	ITS
WA-1.2a	KF748425	ITS
WA-1.2c	KF748426	ITS
WA-1.2e	KF748427	ITS
WA-1.2f	KF748428	ITS
WA-1.3a	KF748429	ITS
WA-1.3b	KF748430	ITS
WA-1.4f	KF748431	ITS
WA-1.3e	KF748432	ITS
WA-1.4a	KF748433	ITS
WA-1.4c	KF748434	ITS
WA-1.4d	KF748435	ITS
WA-1.4e	KF748436	ITS
NC-1.1a	KF748437	ITS
NC-1.1b	KF748438	ITS
NC-1.3a	KF748439	ITS
NC-1.3b	KF748440	ITS
NC-1.3c	KF748441	ITS
NC-1.3e	KF748442	ITS
NC-1.3f	KF748443	ITS
NC-1.4b	KF748444	ITS
NC-1.4d	KF748445	ITS
NC-1.4e	KF748446	ITS
NC-1.2b	KF748447	ITS
NC-1.2c	KF748448	ITS
NC-1.2d	KF748449	ITS
NC-1.2a	KF748450	ITS
NC-1.1c	KF748451	ITS
OR-1.1a	KF748452	ITS
OR-1.1c	KF748453	ITS
OR-1.1d	KF748454	ITS
OR-1.3d	KF748455	ITS
OR-1.3e	KF748456	ITS
OR-1.4b	KF748457	ITS
OR-1.4c	KF748458	ITS
OR-1.4d	KF748459	ITS
OR-1.4e	KF748460	ITS
OR-1.4f	KF748461	ITS
OR-1.1e	KF748462	ITS
OR-1.1f	KF748463	ITS
OR-1.2a	KF748464	ITS
OR-1.2b	KF748465	ITS
OR-1.2c	KF748466	ITS
OR-1.2d	KF748467	ITS
OR-1.2e	KF748468	ITS
OR-1.3a	KF748469	ITS
OR-1.3b	KF748470	ITS
OR-1.3c	KF748471	ITS
NY-1.3c	KF748472	ITS
NY-1.3b	KF748473	ITS
NY-1.3a	KF748474	ITS
NY-1.2f	KF748475	ITS
NY-1.4g	KF748476	ITS
NY-1.4f	KF748477	ITS
NY-1.4b	KF748478	ITS
NY-1.3f	KF748479	ITS
NY-1.3d	KF748480	ITS
NY-1.2b	KF748481	ITS
NY-1.1b	KF748482	ITS
OH-1.4h	KF748483	ITS
OH-1.4f	KF748484	ITS
OH-1.4e	KF748485	ITS
OH-1.4d	KF748486	ITS
OH-1.4g	KF748487	ITS
OH-1.4a	KF748488	ITS
OH-1.3e	KF748489	ITS
OH-1.3c	KF748490	ITS
OH-1.1f	KF748491	ITS
OH-1.1e	KF748492	ITS
OH-1.1c	KF748493	ITS
OH-1.1b	KF748494	ITS
